# Supplementary material for: Transcriptomic characterization of the enzymatic antioxidants FeSOD, MnSOD, APX and KatG in the dinoflagellate genus Symbiodinium
Source: BMC Evol Biol. 2015 Mar 18;15:48. doi: 10.1186/s12862-015-0326-0 (PMC4416395; doi:10.1186/s12862-015-0326-0)
Supplement: Additional file 12: — SOD alignment. Symbiodinium superoxide dimutase (Mn/Fe) amino acid alignment (Figure 1) in txt format. [file 12862_2015_326_MOESM12_ESM.txt]

Symbiodinium superoxide dimutase (Mn/Fe) amino acid alignment


                                 ....|....| ....|....| ....|....| ....|....| ....|....| ....|....| ....|....| ....|....| ....|....| ....|....| ....|....| ....|....| ....|....| ....|....| ....|....| ....|....| ....|....| ....|....| ....|....| ....|....| 
                                     5          15         25         35         45         55         65         75         85         95        105        115        125        135        145        155        165        175        185        195                                                     
B1 (Ap1) SymMnSOD1 KJ672521      MAPRRFRGAA ALVVGAMLVC ----CLERGF VSPTNAT--- RRNLAAGFAS GLAGVLGLES AQAYDLPDLP YAYDALEPSI DKATMEFHHD KHHLTYVTNI NKAMEGK--- ----TQPPLV ELQKTAIKDG --AAFRNSGG GAYNHNFFWK EMAPTGKGGK PSAKLASAID ESFGSMDDFK AKFQAAGAPG ARFGSGWVWL 
B1 (Mf1.05b) SymMnSOD1 Assembl   MAPRRFRGAA ALVVGAMLVC ----CLERGF VSPTNAT--- RRNLAAGFXS GLAGVLGLES AQAYDLPDLP YAYDALEPSI DKATMEFHHD KHHLTYVTNI NKAMEGK--- ----TQPPLV ELQKTAIKDG --AAFRNSGG GAYNHNFFWE EMAPTGKGGK PSAKLASAID ESFGSMDDFK AKFQAAGAPG ARFGSGWVWL 
C1 (CCMP2466) SymMnSOD1 AHI543   MA-RR-RGAV ALVLGCLLVC ----CLERGF VSPTNAT--- RRSLAAGFAS GLAGVLGLES AQAYDLPDLP YAYDALEPSI DKATMEFHHD KHHLTYVTDI NKAMEGM--- ----TQPPLV ELQKTAIKDG --AAFRNSGG GAYNHNFFWL EMAPTGKGGK PSEKLAKAID DSLGSMDDFK AKFEAAGAPG ARFGSGWVWL 
C3 (Mp) SymMnSOD1 KJ672520       MAPRRFRGAA ALVVGCLLVC ----CLERGF VSPTNAT--- RRSLAAGFAS GLAGVLGLES AQAYDLPDLP YAYDALEPSI DKATMEFHHD KHHLTYVTNI NKAMEGK--- ----TQPPLV ELQKTAIKDG --AAFRNSGG GAYNHNFFWL EMAPTGKGGK PSEKLAKAID DSFGSMDDFK TKFEAAGAPG ARFGSGWVWL 
C3 (A.aspera) SymMnSOD1 FE8660   ---------- ---------- ---------- ---------- ---------- ---------- ---------- ---------- ---------- ---------- ---------- ---------- ---------- ---------- ---------- ---------- ---------- ------DDFK AKFQAAGAPG ARFGSGWVWL 
C15 (M.digitata) SymMnSOD1 KJ6   MAPRRFRGAA ALVVGCLLVC ----CLDCGF VSPTNAT--- RRSLAAGFAS GLAGVLGLES AQAYDLPDLP YAYDALEPSI DKATMEFHHD KHHLTYVTNI NKAMEGK--- ----TQPPLV ELQKSAIKDG --AAFRNSGG GAYNHNFFWL EMAPTGKGGK PSEKLAKAID DSFGSMDDFK AKFEAAGAPG ARFGSGWVWL 
B1 (Mf1.05b) SymMnSOD2 Assembl   MAPRRFRGAA ALVVGAMLAC ----CLERGF VSPTNAT--- RRNLAAGFAS GLAGVLGLES AQAYDLPDLP YAYDALEPSI DKATMEFHHD KHHLTYVTNI NKAMEGK--- ----TQPPLV ELQKTAIKDG --AAFRNSGG GAYNHNFFWL EMAPTGKGGK PSEKLASAID ESFGSMDDFK AKFEAAGAPG ARFGSGWVWL 
B1 (Mf1.05b) SymMnSOD2 rep_c13   MAPRRFRSAA ALVVGAMLVC ----CLERGF VSPTNAT--- RRNLAAGFAS GLAGVLGLES AQAYDLPDLP YAYDALEPSI DKATMEFHHD KHHLTYVTNI NKAMEGK--- ----TQPPLV ELQKTAIKDG --AAFRNSGG GAYNHNFFWL EMAPTGKGGK PSEKLASAID ESFGSMDDFK AKFEAAGAPG ARFGSGWVWL 
D (A.hyacinthus) SymMnSOD2 GAF   MA-RRFRG-A ALLVAAMLLC ----CWHCSF VSPQGAS--- RREMAAGLAT GLVGLLS-ES ARAYDLPDLP YAYDALEPSI DKATMEFHHD KHHLTYVTNI NKAMEGK--- ----SQPPLV ELQKSAIKDG --AAFRNSGG GAYNHNFFWL EMAPTGKGGK PSEKLSKAID DSFGSMDDFK AKFEAAGAPG ARFGSGWVWL 
F1 (CCMP2468) SymMnSOD2 Assemb   MAPRRCRGAA ALVVGCLLVC ----CLERGF VSPSNAS--- RRTLAAGFAS GLAGVLGLES AQAYDLPDLP YAYDALEPSI DKATMEFHHD KHHLTYVTNI NKAMEGK--- ----TQPPLV ELQKSAIKDG --AAFRNSGG GAYNHNFFWL EMAPTGKGGK PSDKLAKAID ESFGSMDDFK AKFEAAGAPG ARFGSGWVWL 
A1 (Casskb8) SymMnSOD3 rep_c41   ---------- ---------- ---------- ---------- MLGLRCWLVS --LVASGVHA GDVFTLPALP YEYDALEPHI DAETMKIHHG KHHAAYVAGL NAAISKS--- TTDGSMTALT SLQPNASKTG --AAHRNHGG GHYNHALFWV NLAPASGSSE PSPDLAAAID DKFGSLDGLK QAFSKAAMG- -RFGSGWAWL 
A1 (CCMP2467) SymMnSOD3 Assemb   ---------- ---------- ---------- ---------- MLGLRCWLVS --LVASGVHA GDVFTLPALP YEYDALEPHI DAETMKIHHG KHHAAYVAGL NAAISKS--- TTDG------ ---------- --AAHRNHGG GHYNHALFWV NLAPASGSSE PSPDLAAAID DKFGSLDGLK QAFSKAAMG- -RFGSGWAWL 
A1 (CCMP2467) SymMnSOD3 Assemb   ---------- ---------- ---------- ---------- ---------- ---------- ---------- ---------- ---------- ---------- ---------- ---------- ---------- ---------- ---------- ---------- ---------- ---------- ---------- ---------- 
B1 (Mf1.05b) SymMnSOD3 _c19510   ---------- ---------- ---------- ---------- ---------- ---------- ---------- ---------- ---------- ---------- ---------- ---------- ---------- ---------- ---------- ---------- ---------- ---------- ---------- ---------- 
D (A.hyacinthus) SymMnSOD3 GAF   ---------- ---------- ---------- ---------M WFHVPTSAMA --MALWVGAA GEIFSLPALP YEYDALEPYI DEQTMRIHHG KHHATYVAGL NAELQGK--- KVSGDMVALA ELQRTAPATS --PATRNHGG GHYNHALFWV NLASASGSSE PSPELGAAIE DRFGGLDGLK EAFNKIALS- -RFGSGWAWL 
A1 (Casskb8) MnSOD rep_c710      MA-RRVRGVS ALVVAALVLV AARQCMDLCF VTPGAGSS-T RRGVATTVAT GLASLIGLES AKAYDLPDLP YAYDALEPSI DKATMEFHHD KHHLTYVTNI NKALKDK--- ----KQPPLV ELQKTAIKDG --AAFRNSGG GAYNHNFFWL EMAPTGTGGS PSEKLSSAID ASFGSMDDFK AKFEAAGAPG ARFGSGWVWL 
A1 (CCMP2467) MnSOD Assembly4    MA-RRVRGVS ALVVAALVLV AARQCMDLCF VTPGAGSS-T RRGVATTVAT GLASLIGLES AKAYDLPDLP YAYDALEPSI DKATMEFHHD KHHLTYVTNI NKALKDK--- ----KQPPLV ELQKTAIKDG --AAFRNSGG GAYNHNFFWL EMAPTGTGGS PSEKLSSAID ASFGSMDDFK AKFEAAGAPG ARFGSGWVWL 
A1 (CCMP2467) MnSOD Assembly3    ---------- ---------- ---------- ---------- ---------- ---------- ---------- ---------- ---------- ---------- ---------- ---------- ---------- ---------- ---------- ---------- ---------- ---------- ---------- ---------- 
A1 (Casskb8) MnSOD _c18645       MA-RRVRGIL ALAVAAALVW ---QCVDLAF LTPAPESAPT RRHLAAGLAS GLAGLVGLES AQAYDLPDLP YAYDALEPSI DKATMEFHHD KHHLTYVTNI NKALEGK--- ----TQPPLV ELQKTAIKDG --AAFRNSGG GAYNHNFFWL EMAPTGKGGA PSDKLAKAID ESFGSLDDFK AAFEAAGAPG ARFGSGWVWL 
A1 (CCMP2467) MnSOD Assembly1    MA-RRVRGIL ALAVAAALVW ---QCVDLAF LTPAPESAPT RRHLAAGLAS GLAGLVGLES AQAYDLPDLP YAYDALEPSI DKATMEFHHD KHHLTYVTNI NKALEGK--- ----TQPPLV ELQKTAIKDG --AAFRNSGG GAYNHNFFWL EMAPTGKGGA PSDKLAKAID ESFGSLDDFK AAFEAAGAPG ARFGSGWVWL 
B1 (Mf1.05b) MnSOD _c29099       ---------- ---------- ---------- ---------- MR--VVWLVA --MVQ--LVK GDIFSLPALP YEYDALEPYI DEQTMRIHHE KHHATYVAGL NAALAAKGGA PAKGDVSFLT DLQREAAKTS --PAMRNHGG GHYNHALFWV NLASASSPSE PSADLGAAID DRFGSLDGLK GAFSKVALS- -RFGSGWA-- 
A (PF-2005) SymFeSOD AY916504    ---------- ---------- ---------- ---------- ---------- ---------- -MAFDLPELP YGRAGLAPHI SEETLNFHHG KHHNAYVTNL NKLIDG---- -TDLAGASLE AIVKAAAGDA SKAGLFNNAA QVWNHTFYWH SMKP-GGGGA PHGKIAEMID RDFGSYDEFA TQFKAAG--G GQFGSGWAWL 
B1 (Ap1) SymFeSOD KJ672519       ---------- ---------- ---------- ---------- ---------- ---------- ---------- YGRDGLAPHI SEETLNFHHG KHHNAYVTNL NKMIDG---- -TDLAGASLE EIVNAAAGDA SKAGLFNNAA QVWNHTFYWH SMKP-GGGGA PHGKIAELID RDFGSYDEFA TQFKAAG--G GQFGSGWAWL 
E (CCMP421) SymFeSOD KJ672517    ---------- ---------- ---------- ---------- ---------- ---------- ---------- ---------- -----NFHHG KHHNAYVTNL NKLIDG---- -TDLADASLE DIVKAAAGDA AKAGLFNNAA QVWNHTFYWH SMKP-GGGGA PHGKIAELIE RDFGSYDEFA TQFKAAG--G GQFGSGWAWL 
F1 (Mv) SymFeSOD KJ672518        ---------- ---------- ---------- ---------- ---------- ---------- ---------- ---------- --ETLNFHHG KHHNAYVTNL NKLIDG---- -TDLADASLE DIVKAAAGDA AKAGLFNNAA QVWNHTFYWH SMKP-GGGGA PHGKIAELIE RDFGSYDEFA TQFKAAG--G GQFGSGWAWL 

                                 ....|....| ....|....| ....|....| ....|....| ....|....| ....|....| ....|....| ....|....| ....|....| ....|....| ....|....| ....|....| ...
                                    205        215        225        235        245        255        265        275        285        295        305        315                             
B1 (Ap1) SymMnSOD1 KJ672521      VVDGNKKLAI TSTPNQDNPL MEGVDG--TT GIPILGCDVW EHAYYLKYQY RRPDYIKAWW D-VVNWDQVS AWYDGAMSGK ---------- ---------- ---------- ---------- ---
B1 (Mf1.05b) SymMnSOD1 Assembl   VVDGNKKLAI TSTPNQDNPL MEGVDG--TT GIPILGCDVW EHAYYLKYQY RRPDYIKAWW D-VVNWDQVS AWYDGAMSGK APAA*----- ---------- ---------- ---------- ---
C1 (CCMP2466) SymMnSOD1 AHI543   VVDGDKKLAI TSTPNQDNPL MEGVEG--TA GIPILGCDVW EHAYYLKYQY RRPDYIKAWW D-VVNWDQVS AWYEDALGGK APAA*----- ---------- ---------- ---------- ---
C3 (Mp) SymMnSOD1 KJ672520       VVDGDKKLAI TSTPNQDNPL MEGVEG--TA GIPILGCDVW EHAYYLKYQY RRPDYIKAWW D-VVNWDQVS KWYNDALGGK APAA*----- ---------- ---------- ---------- ---
C3 (A.aspera) SymMnSOD1 FE8660   VVDGDKKLAI TSTPNQDNPL MEGVEG--TA GIPILGCDVW EHAYYLKYQY RRPDYIKAWW D-VVNWDQVS KWYNDALGGK APAA*----- ---------- ---------- ---------- ---
C15 (M.digitata) SymMnSOD1 KJ6   VVDGDKKLAI TSTPNQDNPL MDGVEG--TA GIPILGCDVW EHAYYLKYQY RRPDYIKAWW D-VVNWDQVS AWYEDALGGK APAA*----- ---------- ---------- ---------- ---
B1 (Mf1.05b) SymMnSOD2 Assembl   VVDGDKKLAI TSTPNQDNPL MEGVDG--TA GIPILGCDVW EHAYYLKYQY RRPDYIKAWW D-VVNWDQVS AWYEDALGGT APTADSATSA AALSGRKTA- ---ATSSFSL KLGFEANARY GS*
B1 (Mf1.05b) SymMnSOD2 rep_c13   VVDGDKKLAI TSTPNQDNPL MEGVDG--TA GIPILGCDVW EHAYYLKYQY RRPDYIKAWW D-VVNWDQVS AWYEDALGGT APTADSATSA AALSGRKASP SKPATSSFSL KLGFEANARY GS*
D (A.hyacinthus) SymMnSOD2 GAF   VVTDDKKLAI TSTPNQDNPL MDGVEG--TA GIPILGCDVW EHAYYLKYQY RRPDYIKAWW D-VVNWDQVS AWYEDALGGK APTADSATSA AALSGRKTS- -----SSFNL KLGFEANARY GS*
F1 (CCMP2468) SymMnSOD2 Assemb   VVDGDKKLAI TSTPNQDNPL MEGVEG--TA GIPILGCDVW EHAYYLKYQY RRPDYIKAWW D-VVNWDQVS AWYEDALGGK APSADSATSA AALSGRKTP- -----SSFSL KLGFEANARY GS*
A1 (Casskb8) SymMnSOD3 rep_c41   GVTPQGSLAV TSTANQDNPL MEGLEYSVEK LIPILGLDVW EHAYYLKYQN RRADYVSAFW N-VVNWKKVS RNYEEYAKKG QPVPPTPTGG GHAVEL*--- ---------- ---------- ---
A1 (CCMP2467) SymMnSOD3 Assemb   GVTPQGSLAV TSTANQ---- ---------- ---------- ---------- -----VSAFW N-VVNWKKVS RNYEEYAK-- ---------- ---------- ---------- ---------- ---
A1 (CCMP2467) SymMnSOD3 Assemb   ---------V TSTANQDNPL MEGLEYSVEK LIPILGLDVW EHAYYLKYQN RRADYVSAFW N-VVNWKKVS RNYEEYAKKG QPVPPTPTGG GHAVEL*--- ---------- ---------- ---
B1 (Mf1.05b) SymMnSOD3 _c19510   ---------V TSTANQDNPL MEGLEYSVEK LIPILGLDVW EHAYYLKYQN RRADYVSAFW N-VVNWKKVS RNYEEYAKKG QPVPPTPTGG GHAVEL*--- ---------- ---------- ---
D (A.hyacinthus) SymMnSOD3 GAF   GVAPDGQLKV TSTANQDNPL MEGLEYKVEK MIPILGLDVW EHAYYLKYQN RRADYVNAFW N-IINWKKVS RNYEEYAKKG KPVPPTPTGS GHAVEL*--- ---------- ---------- ---
A1 (Casskb8) MnSOD rep_c710      VVTADKKLAI TSTPNQDNPL MEGVEG--TP GIPILGCDVW EHAYYLKYQY RRPDYIKAWW N-VVNWKQVS AWYEGAMGGS APTA*----- ---------- ---------- ---------- ---
A1 (CCMP2467) MnSOD Assembly4    ---------- ---------- ---------- ---------- ---------- ---------- ---------- ---------- ---------- ---------- ---------- ---------- ---
A1 (CCMP2467) MnSOD Assembly3    -VTADKKLAI TSTPNQDNPL MEGVEG--TP GIPILGCDVW EHAYYLKYQY RRPDYIKAWW N-VVNWKQVS AWYEGAMGGS APTA*----- ---------- ---------- ---------- ---
A1 (Casskb8) MnSOD _c18645       VVTDDKKLAI TSTPNQDNPL MDGVDG--TA GIPILGCDVW EHAYYLKYQY RRPDYIKAWW D-VVNWNQVS AWYEDALGGT APSADSATAT AALAGQR--- ---------- ---------- ---
A1 (CCMP2467) MnSOD Assembly1    VVTDDK---- ---------- ---------- ---------- ---------- ---------- ---------- ---------- ---------- ---------- ---------- ---------- ---
B1 (Mf1.05b) MnSOD _c29099       ---------- ---------- ---------- ---------- ---------- ---------- ---------- ---------- ---------- ---------- ---------- ---------- ---
A (PF-2005) SymFeSOD AY916504    ILK-DGKLAI TKTPNAETPL ---TEDGAT- --PLLTMDVW EHAYYLDYQN SRPNYMASFL DNLVNWDFAN QNLADAS*-- ---------- ---------- ---------- ---------- ---
B1 (Ap1) SymFeSOD KJ672519       VLK-DGKLAI TKTPNAETPL ---TEAGVT- --P------- ---------- ---------- ---------- ---------- ---------- ---------- ---------- ---------- ---
E (CCMP421) SymFeSOD KJ672517    VLK-DGKLAI TKTPNAETPL ---TEAGVT- --PILTMDVW EHAYYLDYQ- ---------- ---------- ---------- ---------- ---------- ---------- ---------- ---
F1 (Mv) SymFeSOD KJ672518        VLK-DGKLAI TKTPNAETPL ---TEA---- ---------- ---------- ---------- ---------- ---------- ---------- ---------- ---------- ---------- ---
