# Supplementary material for: Transcriptomic characterization of the enzymatic antioxidants FeSOD, MnSOD, APX and KatG in the dinoflagellate genus Symbiodinium
Source: BMC Evol Biol. 2015 Mar 18;15:48. doi: 10.1186/s12862-015-0326-0 (PMC4416395; doi:10.1186/s12862-015-0326-0)
Supplement: Additional file 13: — APX alignment. Symbiodinium ascorbate peroxidase amino acid alignment (Figure 3) in txt format. [file 12862_2015_326_MOESM13_ESM.txt]

Symbiodinium ascorbate peroxidase amino acid alignment


                                 ....|....| ....|....| ....|....| ....|....| ....|....| ....|....| ....|....| ....|....| ....|....| ....|....| ....|....| ....|....| ....|....| ....|....| ....|....| ....|....| ....|....| ....|....| ....|....| ....|....| 
                                     5          15         25         35         45         55         65         75         85         95        105        115        125        135        145        155        165        175        185        195                                                     
A1 (Casskb8) SymAPX1 rep_c1302   ---------M GNTQCCQSSD TS--PDAAAE AMPAMESWPA NPGKS-ALDV PTVSGGNTAQ ERTYKVRLVK KEGQKLGLDV DYMAERSVLP ILVISGGIAE MWNKQHPDKK MNTGDSITEV NGIKGNVALM LEKCKADQTL ELTVVKCLTY GHLVADLEKL MLVKGCGPIM VRLSWHDAGV FNG----ADG CPNAAMRLAG 
A1 (CCMP2467) SymAPX1 GAKY0104   ---------M GNTQCCQSSD TS--PDAAAE AMPAMESWPA NPGKS-ALDV PTVSGGNTAQ ERTYKVRLVK KEGQKLGLDV DYMAERSVLP ILVISGGIAE MWNKQHPDKK MNTGDSITEV NGIKGNVALM LEKCKADQTL ELTVVKCLTY GH-------- ---------- ---------- ---------- ---------- 
A1 (Casskb8) SymAPX1 rep_c1797   ---------M GNASCCKS-D TAPGVEATVD AKPALDSSLN A--------L PAVTGGKTDK ERHYSIKLVK SGGLKLGLDV DYMAERSVLP IMSVTGGVAE KWNQDNPEMQ IRKGDSIVEV NGTTGDVAQM LDKCKTDVEL ELTLCRCLNY DHLVADLEKL ISAKNCGPIM IRLSWHDAGV FNG----ADG CPNAAMRLAG 
A1 (CCMP2467) SymAPX1 Locus_98   ---------M GNASCCKS-D TAPGVEATVD AKPALDSSLN A--------L PAVTGGKTDK ERHYSIKLVK SGGLKLGLDV DYMAERSVLP IMSVTGGVAE KWNQDNPEMQ IRKGDSIVEV NGTTGDVAQM LDKCKTDVEL ELTLCRCLNY DHLVADLEKL ISAKNCGPIM IRLSWHDAGV FNG----ADG CPNAAMRLAG 
A1 (Casskb8) SymAPX1 rep_c1337   ---------M GNTACCQSEA NDGVADAHVD AKPILESALP A--------A PFISGGDSEQ ERIYQVTLSK SPGQKLGLDV DYMAERKILP IMHVTGGIAE EWNKKYPDRK LSSGDSILEV NGISGDVVEM LERCKADDTL KMKLCRCLTY DHLVEDLEKL IRRKDCGPIM VRLSWHDAGI YNG----ADG CPNAAMRLPG 
A1 (CCMP2467) SymAPX1 Locus_51   ---------M GNTACCQSEA NDGVADAHVD AKPILESALP A--------A PFISGGDSEQ ERIYQVTLSK SPGQKLGLDV DYMAERKILP IMHVTGGIAE EWNKKYPDRK LSSGDSILEV NGISGDVVEM LERCKADDTL KMKLCRCLTY DHLVEDLEKL IRRKDCGPIM VRLSWHDAGI YNG----ADG CPNAAMRLPG 
A1 (CCMP2467) SymAPX1 Assembly   ---------- ---------- ---------- ---------- ---------- ---------- ---------- ---------- ---------- ---------- ---------- ---------- ---------- ---------- ---------- ---------- ---------- -RLSWHDAGV FNG----ADG CPNAAMRLAG 
B1 (Mf1.05b) SymAPX1 Assembly1   ---------M XNSQCCKSVD TSP--DEA-D AMPAMESWPA ASNVPNGLQV PVVSGGSSVQ ERMYKVTLMK AEGQKLGLDV DYMAERSVLP VLEIKGGIAE QWNKQNPSKR INQGDSVVEV NGVRGNVALM LEKCKADPTL ELTICKCLTF GHLVQDLRKL IGIKGCGPIL IRLSWHDAGV FNG----SDG CPNAAMRLPG 
B1 (Mf1.05b) SymAPX1 rep_c960    ---------- ---------- --PSSDATVD ARPAMDSSLQ V--------L PPVAGGNTEK ERVYSVKLTK SGDRKLGLDV DFMAERVVLP IMTVTGGVAE VWNQEHPELP ISKGDSILEV NGVSGDVAAM LDRCKTDMDL DMTLCKCLNY DHLVADLEKL VSNKGCGPIM IRLSWHDAGV YNG----VDG CPNAAMHLKG 
B1 (Ap1) SymAPX1 KJ672513        ---------- ---------- ---------- ---------- ---------- ---------- ---------- ---------- -YMAERSVLP ILVISGGLAE QWNKEHPERK MNAGDGVVEV NGVRGNVALM LEKCKSDPTL ELTICKCLTY NHLVADLEKL ISIKGCGPIM IRLSWHDAGV FNG----LDG CPNAAMRLPG 
B1 (Mf1.05b) SymAPX1 Assembly3   ---------- ---------- ---------- ---FMETWPA -PGKP-PMEV PAVSGG-GPQ ERWYKVTLVK SAGMKLGMDV DYMAERSVLP ILVISGGLAE QWNKEHPERK MNAGDGVVEV NGVRGNVALM LEKCKSDPTL ELTICKCLTY NHLVADLEKL ISIKGCGPIM IRLSWHDAGV FNG----LDG CPNAAMRLPG 
B1 (Mf1.05b) SymAPX1 rep_c3008   ---------- ---------- ---------- ---------- ---------- ---SGGNTVQ ERMYKVSLTK VDGVSLGMDV DYLAERCVLP ILFIAGGLTE QWNKEHPENK ISTGDSIVEV NGVRGDVANM LQKCKVDPVL DLTICKCLTY GHLVQDLENL ISIKGCGPIM IRLSWHDAGV FNG----QNG CPNAAMRLAG 
B1 (Mf1.05b) SymAPX1 Assembly4   ---------- ---------- ---------- ---------- ---------- ---------- ---------- ---------- ---------- ---------- ---------- ---------- ---TGNVTEI LEKCKADSTL KMKICRCLTY EFLLEDLEKL IRHKNCGPIL IRLSWHDAGV FNG----VDG CPNXAMRLKG 
C1 (CCMP2466) SymAPX1 KF835562   ---------- ---------- ---------- ---------- ---------- ---------- ---------- ---------- ---------- ---------- ---------- --------EV NGVRGNVALM LEKCKHDPTL ELTICKCLTY GHLISDLQKL MTIKGCGPIM IRLSWHDAGV FNG----VDG CPNAAMRLAG 
C3 (S.hystrix) SymAPX1 HM15669   ---------M G-AQCCKSVD TG--PDGMGE AMPTMESWPP SG---SPMEL PAVSGG-RVE ERMYKVTLVK KEGQKLGLDV DFMAERSVLP ILTISGGIAE QWNNQHPYRK MSTSDSIVEV NGVRGNVALM LEKCKHDPTL ELTICKCLTY GHLISDLQKL MTIKGCGPIM IRLSWHDAGV FNG----VDG CPNAAMRLAG 
C3 (A.aspera) SymAPX1 FE865713   ---------M G-AQCCKSVD TG--PDGMGE AMP-MESWPP SG---SPMEL PAVSGG-RVE ERMYKVTLVK KEGQKLGLDV DFMAERSVLP ILTISGGIAE QWNNQHPYRK MSTSDSIVEV NGVRGNVALM LEKCKHDPTL EL-------- ---------- ---------- ---------- ---------- ---------- 
C15 (M.digitata) SymAPX1 KJ672   ---------- ---------- ---------- ---------- ---------- ---------- ---------- ---------- ---------- ---------- ---------- -------VEV NGVRGNVALM LEKCKHDPTL ELTICKCLTY GHLISDLQKL MTTKGCGPMM IRLSFNDAGM FNG----VDG CPNAAMRLAG 
D (A.hyacinthus) SymAPX1 GAFP0   ---------M GNTQCCKSVD TS--PDAAAE AMPTLESWPA NPGKP-LIEV PAVSGGNSPQ ERMYKVSLVK TEGQKLGLDV DYMAERSVLP ILVISGGIAE QWNRSHPERK MNTGDSIVEV NGIRGNVALM LEKCKVDATL ELTICKCLTY GHLVADLEKL ISIKGCGPIM VRLSWHDAGV FNG----VDG CPNAAMRLAG 
D (A.hyacinthus) SymAPX1 GAFP0   ---------M G-ATCCKT-D TAPSSDATVE ARPALDSSLA ---------L PLVTGGTTEK ERLYTVKLTK SGDRKLGLDV DFMAERKVLP IMTVTGGVAE IWNQEHPELQ ISKGDSILKV NGVTGDVAAM LDRCKTDMEL ELTLCKCLNF EYLVVDLEKL ITSKGCGPLM LRLSWHHKCI FYA----GEK PH-------- 
F1 (Mv) SymAPX1 KJ672514         ---------M G-VQCCKSAD TS--PDAAG- DMPMMESWPP TK-----MDL PALSGG-KAD ERMYKVTLVK QAGKKLGLDV DYMVERSVLP VLGISGGTAE EWNEKNPNKK MNIGDSLVEV NGVRGNVALM LEKCKNDATL ELTLCKSLTF GHLVSDLEKL VSLKGCGPIL IRLSWNDASV FNG----ENG CPNAAMRLSG 
F1 (CCMP2468) SymAPX1 Assembly   ---------M G-VQCCKSAD TS--PDAAG- DMPMMESWPP TK-----MDL PALSGG-KAD ERMYKVTLVK QAGKKLGLDV DYMVERSVLP VLGISGGTAE EWNEKNPNKK MNIGDSLVEV NGVRGNVALM LEKCKNDATL ELTLCKSLTF GHLVSDLEKL VSLKGCGPIL IRLSWNDASV FNG----ENG CPNAAMRLSG 
F1 (CCMP2468) SymAPX1 Assembly   ---------M G-ASCCTPSE TASGSDATVD ARPVLDSSLQ T--------W PPVAGGNTEK ERIFIVKLRK TGELKLGLDV DFMAERSVLP IMTVTGGVAE KWNQEHPELP ISRGDSILEV NGVSGDLTQM LDRCKTDTEL QLTLCKCLSY DHLVSDLEKL ISSKGCGPIL VRLSWQDAGV FNG----VDG CPNAAMRLLG 
F1 (CCMP2468) SymAPX1 Assembly   ---------- ---------- ---------- ---------- ---------- ---------- ---------- ---------- ---------- ---------- ---------- ---------- ---------- ---------- ---------- ---------- ---------- ---------- ---------- ---------- 
A1 (Casskb8) SymAPX2 Assembly1   ---------- ---------- ---------- ---------- ---------- ---------- ---------- ---------- ---------- -PSSGGVAGV TXLVGAGLVA SAALXRSVKP RGGKKNLVSM AARGGE---- --------SY DALVKDLETL VKEKECGPIL VRLSWHDAGV FSD-GKLKGG CPNAAMRFTD 
A1 (CCMP2467) SymAPX2 Locus_19   ---------- ---------- ---------- ---------- ---------- ---------- ---------- ---------- ---------- ---------- ---------- ---------P RGGKKNLVSI AARGGE---- --------SY DALVKDLETL VKEKECGPIL VRLSWHDAGV FSD-GKLKGG CPNARMRFTD 
A1 (CCMP2467) SymAPX2 KJ672516   ---------- ---------- ---------- ---------- ---------- ---------- ---------- ---------- ---------- ---------- ---------- ---------- -------VSM AARGGE---- --------SY DALVKDLETL VKEKECGPIL VRLSWHDAGV FSD-GKLKGG CPNAAMRFTD 
B1 (Mf1.05b) SymAPX2 rep_c2343   ---------- ---------- ---------- ---------- ---------- ---------- ---------- ---------- ---------- ---------- ---------- ---------- ---------- ---------- ---------- ---------- ---------- ---------- ---------- ---------- 
C3 (A.aspera) SymAPX2 Assembly   ---------- ---------- ---------- ---------- ---------- ---------- ---------- ---------- ---------- ---------- ---------- ---------- ---------- ---------- ---------- ---------- ---------- ---------- ---------- ---------- 
D (A.hyacinthus) SymAPX2 GAFP0   ---------- ---------- ---------- ---------M TKRGNSKVAQ AVALAATATA AGSAFSMMAA PSALESRITS TPSQIGATRS TTGTYGVAGV SSVVGAGLVA SAAFGRRSAK QSRQRGVVSM AARGGE---- --------SY DSLVKDLQEL VKTKQCGPIL IRLSWHDAGV FSD-GKLKGG CPNAAMRFTD 
D (A.hyacinthus) SymAPX2 GAFP0   ---------- ---------- ---------- ---------- ---------- ---------- ---------- ---------- --------ML LASPSFFGRF AWLLSLVSLA WPALG-DAAT EGQCDAATGK CGSMAE---- --------SY DALVKDLEEL VRTKHCGPIL IRLSWHDAGV FSN-GKLKGG YSNAAMRFTD 
A1 (Casskb8) SymAPX3 Assembly2   ---------- ---------- ---------- ---------- ---------- ---------- ---------- ---------- ---------- ---------- ---------- ---------- --------MG NACSDGCFGM LGSK-KVSQL KACKQDLKKF IDSKNCHPIM VRLAWHDSGT YDQRIKDFPE RGGANGAIRF 
A1 (Casskb8) SymAPX3 Assembly3   ---------- ---------- ---------- ---------- ---------- ---------- ---------- ---------- ---------- ---------- ---------- ---------- --------MG NACSDGCFGM LGSK-KVSQL RACKQDLKKF IDGKNCHPIM VRLAWHDSGT YDQRIKNFPE RGGANGAIRF 
A1 (Casskb8) SymAPX3 rep_c280    ---------- ---------- ---------- ---------- ---------- ---------- ---------- ---------- ---------- ---------- ---------- ---------- --------MG NACSDGCFGM LASK-KVSQL RACKQDLKKF IDSKNCHPIM VRLAWHDSGT YDQRIKNFPE RGGANGAIRF 
A1 (CCMP2467) SymAPX3 Locus_31   ---------- ---------- ---------- ---------- ---------- ---------- ---------- ---------- ---------- ---------- ---------- ---------- ---------- ---------- ---------- ---------- ---------- ---------- ---------- ---------- 
A1 (CCMP2467) SymAPX3 Assembly   ---------- ---------- ---------- ---------- ---------- ---------- ---------- ---------- ---------- ---------- ---------- ---------- --------MG NACSDGCFGM LASK-KVSQL RACKQDLKKV IDSKNCHPIM VRLAWHDSGT YDQRIKDFPE RGGANGAIRF 
D (A.hyacinthus) SymAPX3 GAFP0   ---------- ---------- ---------- ---------- ---------- ---------- ---------- ---------- ---------- ---------- ---------- ---------- --------MG NACSNGCFAM LGGNPKAAEL RACKEEIKTL IETRNCHPIL VRLAWHDSGT YDQRIKDWPQ RGGANGAIRF 
B1 (Mf1.05b) SymAPX4 Assembly2   ---------- ---------- ---------- ---------- ---------- ---------- ---------- ---------- ---------- ---------- ---------- ---------- ---------- ---------- -----PLEEY VRCRAELLKF IDENNCAPIM VRLAWHDSGN FDHRITEFPD RGGANGSIIH 
D (A.hyacinthus) SymAPX4 GAFP0   ---------- ---------- ---------- ---------- ---------- ---------- ---------- ---------- ---------- ---------- ---------- ---------- ---------- ---------- ---MAQMEHY VKCREELLKF IDENNCAPIM VRLAWHDSGN FDKRISSWPE CGGANGSIIH 
F1 (CCMP2468) SymAPX4 KC944388   ---------- ---------- ---------- ---------- ---------- ---------- ---------- ---------- ---------- ---------- ---------- ---------- ---------- ---------- ---------- ---------- ---------- ---------- ---------- ---------- 
A1 (Casskb8) SymAPX5 rep_C1877   MAGKMPKVDD GGDGTNLGDE DLVCNCHSVP KKVIRDAIKN GAHTFEDIKK CTKAGTGCGT CIRTGPQPKL LSHTLNSLGV EKGCCKSLPF EADDIEDLAK ARQLKTYEEL VSNLGYPPAA VEGDKAALAG VLDRIGGKPK GEGMDHAGQL KALKEDLWKF VDKMNCNPIL LRLAWHDAGT YDKSKSDFGD RGGANGSIRF 
A1 (CCMP2467) SymAPX5 Locus_10   ---------- ---------- ---------- ---------- ---------- ---------- ---------- ---------- ---------- ---------- ---------- ---------- ---------- -------KPK GEGMDHAGQL KALKEDLWKF VDKMNCNPIL LRLAWHDAGT YDKSKSDFGD RGGANGSIRF 
D (A.hyacinthus) SymAPX5 Assem   MAGQMPKVDD GGDGTNLGDD DHVCNCHSVP KKVIRDAIMK GAHTFEEIKK CTKAGTGCGT CIRNGPQPKL LAHTLNAKGV EAGVCKSLPF THDDIEDLAK ARQLKSYDEL VSHLGYPSAA AESDKTALGG LLDRIGGKPK GEGLDHLGQL KALKEDLWKF VDKMNCNPIL VRLAWHDAGT YDKSKTAFGE RGGANGSIRF 
A1 (CCMP2467) SymAPX6 Locus_36   ---------- ---------- ---------- ---------- ---------- ---------- ---------- ---------- ---------M GQRCHGVVAV ALCLCCLRGL TRCFLTSTPC PGLRRRDHTL HWLVATGFAP AAEAFEGDAA CIREAARTQT LQDPVLAPSL LRLAFHDAAT RRPGD---SR RQGPNGSIRF 
B1 (Mf1.05b) SymAPX6 rep_c6573   ---------- ---------- ---------- ---------- ---------- ---------- ---------- ---------- ---------- ---------- ---------- ---------- ---------- ---------- ---------- ---------- -----SAPSF LRLAFHDAAT KR------SD AQGPNGSIRF 
A1 (Casskb8) APX Assembly4       ---------- ---------- ---------- ---------- ---------- ---------- ---------- ---------- ---------- ---------- ---------- ---------- -MWRLATIFS QMRASFEAAP CAGEDLVSQL RACKEELKKF INEQNCAPIL IRLAWHDSGT YDQRIAEFPQ RGGANGAIRF 
A1 (CCMP2467) APX Locus_35678    ---------- ---------- ---------- ---------- ---------- ---------- ---------- ---------- ---------- ---------- ---------- ---------- -MWRLATIFS QMRASFEAAP CAGEDLVSQL RACKEELKKF INEQNCAPIL IRLAWHDSGT YDQRIAEFPQ RGGANGAIRF 

                                 ....|....| ....|....| ....|....| ....|....| ....|....| ....|....| ....|....| ....|....| ....|....| ....|....| ....|....| ....|....| ....|....| ....|....| ....|....| ....|....| ....|....| ....|....| ....|....| ....|....| 
                                    205        215        225        235        245        255        265        275        285        295        305        315        325        335        345        355        365        375        385        395                                           
A1 (Casskb8) SymAPX1 rep_c1302   GGEHAFGANA GLPQVAIPLL QAISDKYVPR LISHADLWAL AANVAIKVMG GPDIVTHFGR VDAQSPSDGA TSAAG----- --RLPDGDKD ---------- --AQHLRDIF RP-KGFTDKD IVALSGAHTV GACHADRS-- ---------- ---------- ---------- -GFEG--PWT ADKLKFDNTY FQDLLNKTWS 
A1 (CCMP2467) SymAPX1 GAKY0104   ---------- ---------- ---------- ---------- ---------- ---------- ---------- ---------- ---------- ---------- ---------- ---------- ---------- ---------- ---------- ---------- ---------- ---------- ---------- ---------- 
A1 (Casskb8) SymAPX1 rep_c1797   SGEHSLGANA GLPEVALALL GPITEKYVPR LISHADLWAL AANVSIKAMG GPEIPTRFGR LDAHHASDGV SSADG----- --RLPDGDKD ---------- --ANHIRGIF GP-KGFEDRD MVALSGAHTV GMCHGDRS-- ---------- ---------- ---------- -GFEG--PWT DDKLLFDNSY FKDLLQKPWT 
A1 (CCMP2467) SymAPX1 Locus_98   SGEHSLGANA GLPEVALALL GPITEKYVPR LISHADLWAL AANVSIKAMG GPEIPTRFGR LDAHHASDGV SSADG----- --RLPDGDKD ---------- --ANHIRGIF GP-KGFEDRD MVALSGAHTV GMCHGDRS-- ---------- ---------- ---------- -GFEG--PWT DDKLLFDNSY FKDLLQKPWT 
A1 (Casskb8) SymAPX1 rep_c1337   GGEHALAANA GLPQVAIPLL EPIAAKYVPR MISHADLWAL AANVAIKVMG GPELTTRFGR LDAERVGDGA SSATG----- --RLPDGDKD ---------- --ARHLRDIF YP-KGFDDKA IVALSGAHTV GSCHLDRS-- ---------- ---------- ---------- -GFDG--AWT ADKLKFDNSY FKDLMHRSWS 
A1 (CCMP2467) SymAPX1 Locus_51   GGEHALAANA GLPQVAIPLL EPIAAKYVPR MISHADLWAL AANVAIKVMG GPELTTRFGR LDAERVGDGA SSATG----- --RLPDGDKD ---------- --ARHLRDIF YP-KGFDDKA IVALSGAHTV GSCHLDRS-- ---------- ---------- ---------- -GFDG--AWT ADKLKFDNSY FKDLMHRSWS 
A1 (CCMP2467) SymAPX1 Assembly   GGEHAFGANA GLPQVAIPLL QAISDKYVPR LISHADLWAL AANVAIKVMG GPDIVTHFGR VDAQSPSDGA TSAAG----- --RLPDGDKD ---------- --AQHLRDIF RP-KGFTDKD IVALSGAHTV GACHADRS-- ---------- ---------- ---------- -GFEG--PWT ADKLKFDNTY FQDLLNKTWS 
B1 (Mf1.05b) SymAPX1 Assembly1   GGEHAFAANS GLPQVAIPLL QAISEKYVPS LISHSDLWTL AANVAIEVMG GPEITTHFGR FDVKSHDQGV QSAQG----- --RLPDGDKD ---------- --AKHLRDIF YP-KGFSDKD IVALSGAHTV GACHPERS-- ---------- ---------- ---------- -GFEG--QWT EDKLKFDNSY FKDLLQKTWT 
B1 (Mf1.05b) SymAPX1 rep_c960    SGEHGMAANA GLPDVALGLL RSIADKYVPR LISNADLWAL AANVAIKMMG GPDVPTRFGR LDVTKTSEGA PDATG----- --RLPDGDKD ---------- --AQHLRDIF AP-KGFDDKE IVALSGAHTV GMCHIDRS-- ---------- ---------- ---------- -GFEG--PWT SNKLSFDNSY FKDMLNKTWV 
B1 (Ap1) SymAPX1 KJ672513        GGEYALGANA GLPQVAIPLL QAISEKYVPM LISHADLWAL AANVAIKVMG GPDIPTNFGR YDVPDKKEGA QSAAG----- --RLPDGDKD ---------- --AKHLRDIF YP-KGFTDKD IVALSGAHTV GACHAERS-- ---------- ---------- ---------- -GFEG--AWT DDKLKFDNSY FQDLLNKKWD 
B1 (Mf1.05b) SymAPX1 Assembly3   GGEYALGANA GLPQVAIPLL QAISEKYVPM LISHADLWAL AANVAIKVMG GPDIPTNFGR YDVPDKKEGA QSAAG----- --RLPDGDKD ---------- --AKHLRDIF YP-KGFTDKD IVALSGAHTV GACHAERS-- ---------- ---------- ---------- -GFEG--AWT DDKLKFDNSY FQDLLNKKWD 
B1 (Mf1.05b) SymAPX1 rep_c3008   GGEYAFGANA GLPQVAIPLL KDITDKYVPR LISHADLWAL AANVAIKVMG GPSIVTHFGR LDAQGHSEGA QEVDG----- --RLPDGDKD ---------- --AKHLRDIF WP-KGFTDQD IVALSGAHTV GACHGNRS-- ---------- ---------- ---------- -GFEG--PWT DEKLKFDNSY F--------- 
B1 (Mf1.05b) SymAPX1 Assembly4   TAEREMNANA GLPQIALNLL QPITAKYVPR LISHADLWVV AANVAIKVMG GPTITTRYGR TDASHGGESV SSASG----- --RLPEADKD ---------- --ASHLRSIF NP-KGFDDKE MVALSGAHTV GSCHLDRS-- ---------- ---------- ---------- -GYEG--DWT DQKLKFDNSY FKDLLNKQWQ 
C1 (CCMP2466) SymAPX1 KF835562   GGEHALGANA GLPQVAIPLL QAITEKYVPG LISHADLWAL AANVAIKVMG GPDIITHFGR FDCLTCNEGA QSAAG----- --RLPDGDKD ---------- --AQHLREIF CP-KGFTDKD IVALSGAHTV GACHADRS-- ---------- ---------- ---------- -GFEG--PWT DDKLKFDNSY FKDLLNKKWT 
C3 (S.hystrix) SymAPX1 HM15669   GGEHALGANA GLPQVAIPLL QAITEKYVPG LISHADLWAL AANVAIKVMG GPDIITHFGR FDCLTCNEGA QSAAG----- --RLPDGDKD ---------- --AQHLREIF CP-KGFTDKD IVALSGAHTV GACHADRS-- ---------- ---------- ---------- -GFEG--PWT DDKLKFDNSY FKDLLNKKWT 
C3 (A.aspera) SymAPX1 FE865713   ---------- ---------- ---------- ---------- ---------- ---------- ---------- ---------- ---------- ---------- ---------- ---------- ---------- ---------- ---------- ---------- ---------- ---------- ---------- ---------- 
C15 (M.digitata) SymAPX1 KJ672   GGEHAMAANA GLPQVAIPLL QAITEKYVPG LISHADLWAL AANVAIKVMG GPDVVTHFGR FDSLTCDEGA QSAAG----- --RLPEGDKD ---------- --AQHLREIF GP-KGFTDKD IVALSGRHTV GACHGDGS-- ---------- ---------- ---------- -GFEG--AWT DDTLKFDNSY FKDLLNKKWT 
D (A.hyacinthus) SymAPX1 GAFP0   GGEYAFGANA GLPQVAIPLL QAISDKYVPR LISHSDLWAL AANVAIKVMG GPDIVTHFGR FDVQAHSEGV QSAAG----- --RLPDGDKD ---------- --AKHLREIF YP-KGFTDKD IVALSGAHTV GACHGERS-- ---------- ---------- ---------- -GFEG--PWT DDKLKFDNTY FKDLLNKKWT 
D (A.hyacinthus) SymAPX1 GAFP0   --------GI PWLEAARGFL KAISQKYVPR LISHADLAAL AANTAIKALG GPEIPTRFGR LDIRSEDDV- ---------- --MLPDGEKD ---------- --AKYIRDVL GP-KGLEEKA MVAVLGANVC GMCHVEGA-- ---------- ---------- ---------- -DFG------ --ARRFDNSY FKDLLTKQWE 
F1 (Mv) SymAPX1 KJ672514         GCENGMAENA GLPQVAIPLL ASISEKYVPG LISHADLWAL AANVAIKAMG GPDIVTHFGR FDSLSAEECA KCAAG----- --RLPDGDKG ---------- --AAHLRDVF GP-KGFTDRD IVALSGAHVV WGCYPDQS-- ---------- ---------- ---------- -VFEG--VWI DDKVKFDNSY FKDLLSKKWT 
F1 (CCMP2468) SymAPX1 Assembly   GCENGMAENA GLPQVAIPLL ASISEKYVPG LISHADLWAL A--------- ---------- ---------- ---------- ---------- ---------- ---------- ---------- ---------- ---------- ---------- ---------- ---------- ---------- ---------- ---------- 
F1 (CCMP2468) SymAPX1 Assembly   SGENAMGAIA GLPDVAIGLL RGISDKYVPR LISHADLWAL A--------- ---------- ---------- ---------- ---------- ---------- ---------- ---------- ---------- ---------- ---------- ---------- ---------- ---------- ---------- ---------- 
F1 (CCMP2468) SymAPX1 Assembly   ---------- ---------- ---------- -------AAL AANVAIRAMG GPEIPTRFGR VDVKTSAGCV PHAVG----- --RLPDGDQD ---------- --AKHIREIF GP-KGFADKD IVALSGAHTM G------S-- ---------- ---------- ---------- --FEG--PWT ASKLKFDNSY FKDLLNKKWE 
A1 (Casskb8) SymAPX2 Assembly1   DGEGTFGANA GLPDVALGLL KPITEKYVPD TIGHADLWTL AANVAIKVMG GPDIKTRFGR KDAESSADSV ESQVG----- --RLPDGDKE ---------- --IDHLREIF AP-KGFSDKE IVALSGAHTV GKCHLDRS-- ---------- ---------- ---------- -GFDG--PWT EEPLKFDNSY FKDMLAKEWT 
A1 (CCMP2467) SymAPX2 Locus_19   DGEGTFGANA GLPDVALGLL KPITEKYVPD TIGHADLWTL AANVAIKVMG GP-------- ---------- ---------- ---------- ---------- ---------- ---------- ---------- ---------- ---------- ---------- ---------- ---------- ---------- ---------- 
A1 (CCMP2467) SymAPX2 KJ672516   DGEGTFGANA GLPDVALGLL KPITEKYVPD TIGHADLWTL AANVAIKVMG GPDIKTRFGR KDAESSADSV ESQVG----- --RLPDGDKE ---------- --IDHLREIF AP-KGFSDKE IVALSGAHTV GKCHLDRS-- ---------- ---------- ---------- -GFDG--PWT EEPLKFDNSY FKDMLAKEWT 
B1 (Mf1.05b) SymAPX2 rep_c2343   ---------- ---------- ---------- ---------- ---LAIKVMG GPDIKTRFGR KDAESSADSV ESQVG----- --RLPDG--- ---------- ----HLREIF AP-KGFSDKD IVALSGAHTV GKCHLDRS-- ---------- ---------- ---------- -GFDG--PWT EAPLKFDNSY FKDMLAKEWT 
C3 (A.aspera) SymAPX2 Assembly   ---------- ---------- ---------- ---HADLWTL AANVAIKVMG GPDIKTRFGR KDAESSADSV ESQVG----- --RLPDGDKE ---------- --IDHLREIF AP-KGFSDKE IVALSGAHTV GKCHLDRS-- ---------- ---------- ---------- -GFDG--PWT EEPLKFDNSY FKDMLAKEWT 
D (A.hyacinthus) SymAPX2 GAFP0   AGEGTFGANA GLPDVALGLL KPITEKYVPS VIGHADLWTL AANVAIKEMG GPDIKTRFGR KDAESSSDSV ESQVG----- --RLPDGDKE ---------- --IDHLREIF HP-KGFDDKD IVALSGAHTV GKCHLDRS-- ---------- ---------- ---------- -GFDG--AWT EEPLKFDNTY FKEMLEKEYS 
D (A.hyacinthus) SymAPX2 GAFP0   AGEGTFGANA GLPDVALGLL KPITEKYVPS VIGHADLWTL AANVAIKEMG GPVIKTRFGR TDAKSSAESV ESQVG----- --RLPDGDKE ---------- --LDHLREIF HP-KGFDDRD IVALSGAHTV GKCHIGRS-- ---------- ---------- ---------- -GFDG--AWT EEPLKFDNSY FKEMLQKEYK 
A1 (Casskb8) SymAPX3 Assembly2   EGEMNFGANA GL-DKAKGFL DEFAKKY--P EISWADLIQM ASAVAIECAG GPAIDMKYGR VAVCCNNECV KSDSREGFGG NAGLPDAKPP ----FGCGAP TAAQHLRNVF TKKMGFTDQE IVALSGAHTI GRAFKERSGA CPFGYGEQSA SKYTKS---D CIARKDGSKG VGMVGGAAWT KNWLTFDNSY FKDYKL---- 
A1 (Casskb8) SymAPX3 Assembly3   AGEMNFGANA GL-DKAKGFL DEFAKKY--P EISWADLIQL ASAVAIECAG GPAIDMKYGR VAVTSDSECV KSGSREGFSG NAGLPDAKPP ----FGCGAP TAAQHLRNVF TKKMGFTDQE IVALSGAHTI GRAFKERSGA CPFGYGEQGA SKYTKS---D CLARKDGQKG VGMVGGAAWT KNWLTFDNSY FKDYKLAS-- 
A1 (Casskb8) SymAPX3 rep_c280    AGEMNFGANA GL-DKAKGFL DEFAKKY--H EISWADLIQL ASAVAIECAG GPAIDMKYGR VAVTSDSECV KSASREGFSG NAGLPDAEPP ----FGCGAP TAAQHLRNVF TKKMGFTDQE IVALSGAHTI GRAFKERSGA CPFGYGEQAA SKYTKG---D CIVRKDGSKG VGMVGGASWT KNWLTFDNSY FKDYKLSY-- 
A1 (CCMP2467) SymAPX3 Locus_31   ---------- ---------- DEFAKKY--H EISWADLIQM ASAVAIECAG GPAIDMKYGR VAVTSDSECV KSASREGFSG NAGLPDAEPP ----FGCGAP TAAQHLRNVF TKKMGFTDQE IVALSGAHTI GRAFKERSGA CPFGYGEQGA SKYTKS---D CIARKDGSKG VGIVGGAAWT KNWLTFDNSY FKDYKLAS-- 
A1 (CCMP2467) SymAPX3 Assembly   EGEMNFGANA GL-DKAKGFL DEFAKKY--P EISWADLIQM ASAVAIECAG GPAIDMKYGR GAVTSDSECV KSGSREGFSG NAGLPDAKPP ----FGCGAP TAAQHLRNVF TKKMGFTDQE IVALSGAHTI GRAFKERSGA CP-------- ---------- ---------- ---------- ---------- ---------- 
D (A.hyacinthus) SymAPX3 GAFP0   DPEMNMGANA GL-DKARGYL ETIQKNH--P SVSWADLIQL ASATAIEMAG GPVIKMKYGR VSVTDPSQCA GPASREGFKG NAGLPDAAPP ----FGCGAQ KPEEHLRNVF GKKMGFTDQE IVALSGAHTL GRVFKERSGA CPFGYGEQSA SKYTKG---N CIARKDGKSG VGMVGGGAWT KNWLTFDNSY FANYKDAM-- 
B1 (Mf1.05b) SymAPX4 Assembly2   EPEISYGANA GL-TKAVNFL KAFKQKY--P GITWADLIQM ASACAIQATG GPILPMKYGR VDVKDGSGCP GRTSR-GTAD NAGLPDAMAP ----FGCGAQ DPATHLRNIF NR-MGFDDEG IVALSGAHTL GRAFQERSXV VENGYGXAKA STYTKS---G CPVRHDGKGG VGMPGGKSWT PNWLTFDNSY FQFLKRS--- 
D (A.hyacinthus) SymAPX4 GAFP0   EPEISYGANA GL-TKAVNFL KPFKQKY--A AVSWADLIQM ASACAIQVTG GPILPMKYGR VDVKDGSACP GRTSR-GTAD NAGLPDAMAP ----FGCGAK QPATHLRNIF HR-MGFDDEG IVALSGAHTL GRAFQERSGV VENGYGDAKA SPYTKS---G CPVRHDGKAG FGMPGGKAWT SNWLTFDNSY FQFLKRS--- 
F1 (CCMP2468) SymAPX4 KC944388   ---------- ---------- ---------- ---------- ---------- ---------- ---------- ---------D NAGLPDAMAP ----FGCGAQ DPQTHLRNIF NR-MGFDDEG IVALSGAHTL GRAFQERSGV VQNGYGDAKA SSHTKS---G CPVRHDGKAG VGMPGGMAWT PNWLTFDNSY FQFLKRA--- 
A1 (Casskb8) SymAPX5 rep_C1877   SPEITMGANN GL-DKAVKYL EPFKADY--P LVSYADLYQM AAAVSIQHAG GPEIEMKYGR KDATGPEACP GRQSR-GTAD NAGLPDAEPG PEGKFGCGAT DAASHLRNIF YR-MGFDDKG IVALSGAHTI GRAFKERSGT VKEGYGESNG CPYTRALPAS CPIRHDGKGG VGMPGGKSWT SKWLKFDNEY FQPSVYEE-- 
A1 (CCMP2467) SymAPX5 Locus_10   SPEITMGANN GL-DKAVKYL EPFKADY--P LVSYADLYQM AAAVSIQHAG GPEIEMKYGR KDATGPEACP GRQSR-GTAD NAGLPDAEPG PEGKFGCGAT DAASHLRNIF YR-MGFDDKG IVALSGAHTI GRAFKERSGT VKEGYGESNG CPYTRALPAS CPIRHDGKGG VGMPGGKSWT SKWLKFDNEY FQPSVYEE-- 
D (A.hyacinthus) SymAPX5 Assem   SPEISMGANN GL-DKGVKYL EPFKADY--P LVSYADLYQM AAAVSIEHAG GPKIDMKYGR KDASGPDDCP GRQSR-GTAD NAGLPDAEPG PDGAFGCGAK DAATHLRNIF YR-MGFDDKG IVALSGAHTI GRAFKERSGT VKEGYGESSA CPYTRSMPKG CPIRNDGGYG VGMPGGKSWT TKWLKFDNEY FQPSVYEE-- 
A1 (CCMP2467) SymAPX6 Locus_36   ELMRDENYGP SM-AAALAAV ESIVQR---C KVSWADAIAV SGAAVVEAMG GPVIPVETGR SDATEPD--- ---------T DKRLPDGTLT ---------- --SGAIRDYF RQ-LGMSDAE LVALLGAHTV GRWTSLLDVR PDCLHKEGRA FWTCSR---- ---------- -EQGRRLAFT ESPAAFNNEY FQEVLLWEQR 
B1 (Mf1.05b) SymAPX6 rep_c6573   ELMRNENIGP SM-RQALQFI EQIVQN---C QVSWADAIAV SGAAVVEALG GPKIDVATGR KDALEED--- ---------A ENRLPDGSLT ---------- --SGAIRDYF RQ-LGFSDEE LVALVGAHTI GRWTSLLGVQ PACMAKEGLD FWICTR---- ---------- -EQGQRLPFT ARPTLFNNDY FKNVLEFERR 
A1 (Casskb8) APX Assembly4       EPEMTMGANA GL-DKAKRYL EAFAKKY--P LISWADLIQL ASATAVEVTG GPVIDMVYGR VAVAGPQDCV GATSRQGFAG NAGLPDALPP ----FGCGAT TPAEHLRNVF TKKMGFNDQE IVALSGAHTV GRAFKERSGA CPFGYGDASA SKHTKS---T CKVRKDNADG VGMAGGCPWT KNWLTFDNSY FSRYKDAM-- 
A1 (CCMP2467) APX Locus_35678    EPEMTMGANA GL-DKAKRYL EAFAKKY--P LISWADLIQL ASATAVEVTG GPVIDMVYGR VAVAGPQDCV GATSRQGFAG NAGLPDALPP ----FGCGAT TPAEHLRNVF TKKMGFNDQE IVALSGAHTV GRAFKERSGA CPFGYGDASA SKHTKS---T CKVRKDNADG VGMAGGCPWT KNWLTFDNSY FSRYKDAM-- 

                                 ....|....| ....|....| ....|....| ....|....| ....|....| ....|....| ....|....| ....|....| ....
                                    405        415        425        435        445        455        465        475                     
A1 (Casskb8) SymAPX1 rep_c1302   METVKSGNKQ Y------RSG KEMMLTTDMA LVEDPKFKEF VVKYASNQGA FFDDFKEAWV KLQ------- ---------- ----
A1 (CCMP2467) SymAPX1 GAKY0104   ---------- ---------- ---------- ---------- ---------- ---------- ---------- ---------- ----
A1 (Casskb8) SymAPX1 rep_c1797   KETNRHGKPQ Y------RSG ETMMLTTDMA LVEDPAFKQH VERYAADQKS WFDDFAKAWV RLQEFNSGEL RDIL*----- ----
A1 (CCMP2467) SymAPX1 Locus_98   KETNRHGKPQ Y------RSG ETMMLTTDMA LVEDPAFKQH VERYAADQKS WFDDFAKAWV RLQEFNSGEL RDIL*----- ----
A1 (Casskb8) SymAPX1 rep_c1337   SETTSKGNPQ FRC----AES KTMMLTTDMA LVNDPDFKRY VIQFADDQKS WFSEFDKAWV RLQELGCSEL RDVL*----- ----
A1 (CCMP2467) SymAPX1 Locus_51   SETTSKGNPQ FRC----AES KTMMLTTDMA LVNDPDFKRY VIQFADDQKS WFSEFDKAWV RLQELGCSEL RDVL*----- ----
A1 (CCMP2467) SymAPX1 Assembly   METVKSGNKQ Y------RSG KEMMLTTDMA LVEDPKFKEF VVKYASNQGA FFDDFKEAWV KLQELGCGQL RDIL*----- ----
B1 (Mf1.05b) SymAPX1 Assembly1   PETRKSGKKQ Y------RNG KTMMLPSDMA LIEDSKFKEY VEKYASDQQA FFVDFVEAWT RLQELGCGQL RDTL*----- ----
B1 (Mf1.05b) SymAPX1 rep_c960    KETNAKGKVQ Y------KCG DTMMLTTDIA LIEDEAFKVH VQKYADDRQL WFDDFTKAWV KLQEFGTKDL RDIL*----- ----
B1 (Ap1) SymAPX1 KJ672513        FQTVKSGNKQ Y------MSG KTMMLTTDMA LIEDAKFKEY VQKYAKDQGA ---------- ---------- ---------- ----
B1 (Mf1.05b) SymAPX1 Assembly3   FQTVKSGNKQ Y------MSG KTMMLTTDMA LIEDAKFKEY VQKYAKDQGA FFADYKDAWV RLQELGCGQL RDTL*----- ----
B1 (Mf1.05b) SymAPX1 rep_c3008   ---------- ---------- ---------- ---------- ---------- ---------- ---------- ---------- ----
B1 (Mf1.05b) SymAPX1 Assembly4   EETTS----- ---------- ---------- ---------- ---------- ---------- ---------- ---------- ----
C1 (CCMP2466) SymAPX1 KF835562   LETMKPGKPQ Y------WSG KTMMLTTDMA LVEDAKFKEH V--------- ---------- ---------- ---------- ----
C3 (S.hystrix) SymAPX1 HM15669   LETLKPGKPQ Y------WSG KTMMLTTDMA LVEDAKFKEH VQKYANDQEA FFQDFVEAWV RLQELGCGQL RDIL*----- ----
C3 (A.aspera) SymAPX1 FE865713   ---------- ---------- ---------- ---------- ---------- ---------- ---------- ---------- ----
C15 (M.digitata) SymAPX1 KJ672   LETMKSGKKQ Y------WSG KTMMLPTDMA LVLDAKFK-- ---------- ---------- ---------- ---------- ----
D (A.hyacinthus) SymAPX1 GAFP0   METVKSGNKQ Y------RSG KTMMLTTDMC LIEDPKFKEY AVQYA----- ---------- ---------- ---------- ----
D (A.hyacinthus) SymAPX1 GAFP0   QETSQNGTPQ F------RCG DAVMMSTDMA LVND------ ---------- ---------- ---------- ---------- ----
F1 (Mv) SymAPX1 KJ672514         TETGKSGKKQ Y------RNG NAMMLPSDIA LIEDPKFKQH VEKYAGDQAA FFADFKEAWV RGQE------ ---------- ----
F1 (CCMP2468) SymAPX1 Assembly   ---------- ---------- ---------- ---------- ---------- ---------- ---------- ---------- ----
F1 (CCMP2468) SymAPX1 Assembly   ---------- ---------- ---------- ---------- ---------- ---------- ---------- ---------- ----
F1 (CCMP2468) SymAPX1 Assembly   KETNSKGKIQ Y------RCG DTMMLTTDMA FIEDESFKVH VEKYAADQKL WFEDFTKAWV SLQEFGLEEL REIL*----- ----
A1 (Casskb8) SymAPX2 Assembly1   DDKTEKGNPQ FK-----SES GTIMLISDLA LLKDPAFKEH VEKYAADQDA YFADFTTAWV KLQENGCSGL RDSL*----- ----
A1 (CCMP2467) SymAPX2 Locus_19   ---------- ---------- ---------- ---------- ---------- ---------- ---------- ---------- ----
A1 (CCMP2467) SymAPX2 KJ672516   DDKTEKGNPQ FK-----SES ---------- ---------- ---------- ---------- ---------- ---------- ----
B1 (Mf1.05b) SymAPX2 rep_c2343   DDKTEKGNPQ FK-----SES GTIMLISDLA LLKDPAFKEH VEKYAADQDA YFADFTTAWV KLQENGCSGL RDSL*----- ----
C3 (A.aspera) SymAPX2 Assembly   DDKTEKGNPQ FK-----SES GTIMLISDLA LLKDPAFKEH VEKYAADQDA YFADFTTAWV KLQENGCSDL RDSL*----- ----
D (A.hyacinthus) SymAPX2 GAFP0   EDKTEKGNPQ FK-----SGS GTIMLISDLA LLKDSAFKKH VETYAKDQDA YFKDFTTAWV KLQENGVTGL RDSL*----- ----
D (A.hyacinthus) SymAPX2 GAFP0   EEKTEKGNPQ FK-----SGS GTIMLTSDLA LLKDPAFRQH VEAYAKDQEV FFKDFATAWI KLQENGVAGL RDQL*----- ----
A1 (Casskb8) SymAPX3 Assembly2   ---------- -------SDQ NLLWFPTDEA LHTDPEFKKY FELYAKDQDA FFKDYAKAHK KLSELGAKFE PAQGITI*-- ----
A1 (Casskb8) SymAPX3 Assembly3   ---------- -------EDE NLLWFPTDEA LHTDPEFKKY FDIYAKDQDA FFKDYAKAHK KLSELGAKFE PEQGIKI*-- ----
A1 (Casskb8) SymAPX3 rep_c280    ---------- -------EDD SLLWFKTDEA LHTDPEFKKY FDLYAKDQDA FFKDYAKAHK KLSELGSKFE PEGGIKI*-- ----
A1 (CCMP2467) SymAPX3 Locus_31   ---------- -------EDE NLLWFPTDEA LHTDPEFKKY FELYAKDQDA FFKDYAKAHK KLSELGAKFE PEQGIKI*-- ----
A1 (CCMP2467) SymAPX3 Assembly   ---------- ---------- ---------- ---------- ---------- ---------- ---------- ---------- ----
D (A.hyacinthus) SymAPX3 GAFP0   ---------- -------DDD DLIWLPTDEV LHNDPEFKKY FYKYAGDQNA FFQDMALAHK KLSELGAKFD PPSGFEI*-- ----
B1 (Mf1.05b) SymAPX4 Assembly2   ---------- -------KDE NLLWLPTDAA LHEDPKFKVY FDRFAESKEA FFEAYSKAHT KLSELGSKFE PAEGFSLPPA SKL*
D (A.hyacinthus) SymAPX4 GAFP0   ---------- -------KDE NLLWLPTDAA LHEDPQFKVY FDRFADSKDA FFDAYSKAHT KLSELGSKFE PAGGFSLPPA SKL*
F1 (CCMP2468) SymAPX4 KC944388   ---------- -------KDD NLLWLPTDAA LHEDPKFKVY FDRFAESKEA FFEAYSKAHT KLSELGSKFE PAEGFSLPPA SKL*
A1 (Casskb8) SymAPX5 rep_C1877   ---------- -------KDA NLLWLSSDRC LHQDESFKKY FMQYRDDQAA FFKDFAEAYK QLSEQGAEFE PAGGISI*-- ----
A1 (CCMP2467) SymAPX5 Locus_10   ---------- -------KDA NLLWLSSDRC LHQDESFKKY FMQYRDDQAA FFKDFAEAYK QLSEQGAEFE PAGGISI*-- ----
D (A.hyacinthus) SymAPX5 Assem   ---------- -------KDK DLLWLSSDRC LHQDEGFKQY FMLYKDDQAA FFRDFAEAYK QLSEQGAEFE PEAGLTL*-- ----
A1 (CCMP2467) SymAPX6 Locus_36   QKMPKPKTRY KERAESEKSS PLNLLPSDIG MLFDPGLHSQ VERFAADEAA FFAAFASGYR KLVN*----- ---------- ----
B1 (Mf1.05b) SymAPX6 rep_c6573   QKMPRPTKRY KDRPENGGLP ALYLLPSDIG LLYDADLHKQ VEKFAFDEAA FFAAFSRAYL KLVT*----- ---------- ----
A1 (Casskb8) APX Assembly4       ---------- -------ADD ELLWFPTDEA LHTDPGFKPH FDKYAADQNA FFADYARAHK KLSELGTKFE PQGGV----- ----
A1 (CCMP2467) APX Locus_35678    ---------- -------ADD NLLWFPTDEA LHTDPGFKPH FD------NS YFS------- ---------- ---------- ----
