# Supplementary material for: Transcriptomic characterization of the enzymatic antioxidants FeSOD, MnSOD, APX and KatG in the dinoflagellate genus Symbiodinium
Source: BMC Evol Biol. 2015 Mar 18;15:48. doi: 10.1186/s12862-015-0326-0 (PMC4416395; doi:10.1186/s12862-015-0326-0)
Supplement: Additional file 14: — KatG alignment. Symbiodinium catalase peroxidase amino acid alignment (Figure 5) in txt format. [file 12862_2015_326_MOESM14_ESM.txt]

Symbiodinium catalase peroxidase amino acid alignment


                                 ....|....| ....|....| ....|....| ....|....| ....|....| ....|....| ....|....| ....|....| ....|....| ....|....| ....|....| ....|....| ....|....| ....|....| ....|....| ....|....| ....|....| ....|....| ....|....| ....|....| 
                                     5          15         25         35         45         55         65         75         85         95        105        115        125        135        145        155        165        175        185        195                                                     
A1 (Casskb8) SymKatG1 Assembly   ---------- ---------- ---------- ---------- ---------- ---------- ---------- ---------- ---------- ---------- ---------- ---------- ---------- ----NEWRDN TNLDKARGLL AEVKLQFG-D VSWSDLMTFA GTAAIKLSGG PAKKFCFGRM DDVNGDRSIP 
A1 (CCMP2467) SymKatG1 KJ73568   ---------- ---------- ---------- ---------- ---------- ---------- ---------- ---------- ---------- ---------- ---------- ---------- ---------- ---------- ---------- ---------- ---------- ---------- ---------- ---------- 
A1 (CCMP2467) SymKatG1 Assembl   ---------- ---------- ---------- ---------- ---------- ---------- ---------- ---------- ---------- ---------- ---------- ---------- ---------- ---------- ---------- ---------- ---------- ---------- ---------- ---------- 
A1 (CCMP2467) SymKatG1 Assembl   ---------- ---------- ---------- ---------- ---------Q VMSKAEYHRQ LKSLDIPRLY REIAALMTSS RPYWPADGPQ DGDVPSYAGL FARLAWHCSG SFRLINDTHA AGGCEGARQR HW-------- ---------- ---------- ---------- ---------- ---------- ---------- 
B1 (Ap1) SymKatG1 KJ672511       --MALRAAAF LLAFRATDCL MRNDDFPFYD LGTVPAWRDL GSLRGTQSPE QFHKEEYHKQ LKKLDIQQLY ESITNLMTDS KPYWPADGPQ DGDMASYAGL FERLAWHCAG TLRVVNGT-A SGGCEGARQR HWPENEWRDN SNLDKARGLL GQVKHEFGAQ ISWSDLITFA GTTAIKASGG PAKKFCFGRI DDVNGKRSIP 
B1 (Mf1.05b) SymKatG1 Assembly   --MALRAAAF LLAFRATDCL MRNDDFPFYD LGTVPAWRDL GSLRGTQSPE QFHKEEYHKQ LKKLDIQQLY ESITNLMTDS KPYWPADGPQ DGDMASYAGL FERLAWHCAG TLRVVNGT-A SGGCEGARQR HWPENEWRDN SNLDKARGLL GQVKHEFGAQ ISWSDLITFA GTTAIKASGG PAKKFCFGRI DDVNGKRSIP 
C1 (CCMP2466) SymKatG1 KF83556   --MALRSMGF LLTFLVTEGS MRNDDFPFYY LGTVPAWRDL GSLRGTQSPH QFDKGKYHKQ LKELDIEHLY QSISKLMKDS KAFWPADGPQ DGDVASYAGL FERLAWHCSG TLRVVNGT-A TGGCEGARQR HWPENEWRDN TNLDKARGLL GQVKHEFGFQ ISWSDLITFA GTTAIKASGG PAKKFCFGRI DDVDGKRSIP 
C3 (A.aspera) SymKatG1 Assembl   --MAFRSVGF LLTFLVTEGS MRNDDFPFYY LGTVPAWRDL GSLRGTQSPH QFDKEKYHKQ LKELDIEHLY QSISKLMKDS KAFWPADGPQ DGDVASYAGL FERLAWHCSG TLRVVNGT-A TGGCEGARQR HWPENEWRDN TNLDKARGLL GQVKHEFGFQ ISWSDLITFA GTTAIKASGG PAKKFCFGRI DEHDGKRSIP 
D (A.hyacinthus) SymKatG1 GAFP   ---------- ---------- ---------- ---------- ---------- ---------- ---------- ---------- ---------- ---------- ---------- ---------- ---------- ---------- ---------- ---------- ---------- ---------- ---------- ---------- 
D (A.hyacinthus) SymKatG1 GAFP   MAPMFLASLA ATVVLSVTAQ MRNDDFPFYD LGTIPAWKDL GYLRGTKHAK PFDKEAYHRD LKHLDIPRLY ESITKLMVSS KAFWPADGPQ DGDIPSYAGL FGRLAWHCSG TFRLVNDTHA AGGCEGARQR HWPENEWRDN TNL------- ---------- ---------- ---------- ---------- ---------- 
E (CCMP421) SymKatG1 KJ672510    ---------- ---------- ---------- ---------- ---------- ---------- ---------- ---------- -----ADGPQ DGDVASYAGL FERLAWHCSG TFRLVNGT-A AGGCEGARQR HWPENEWRDN SNLDKARGLL GQVKHEFGSQ ISWSDLLTFA GTTAIKASGG PAKKFCFGRV DDVNGKRSIP 
F1 (Mv) SymKatG1 KJ672509        ---------- ---------- ---------- ---------- ---------- ---------- ---------- ---------- ---------- ---------- --------AG TLRVVNGT-A TGGCEGARQR HWPENEWRDN TNLDKARGLL GQVKHEFGSQ ISWSDLITFA GTTAIKASGG PAKKFCFGRI DDVDGKRSIS 
A1 (Casskb8) SymKatG2 _c15386    ---------- -------MAR KLLAFLVPGV GVWATCPGLP FTTVPENYAA VPELPVYDAA LKALDLKAVV TDLQKLFVNS QDCWPADF-- ----GNYGPL FVRLAWHCSG SWRETDG--- RGGCAGGRQR FEPERSWADN TNLDKARALL WPVKEKYGDG LSWGDLFTLA GTTAIKTMGG PISQYCAGRI DSPDGTDSLD 
A1 (CCMP2467) SymKatG2 Assembl   ---------- -------MAR KLLAFLVPGV GVWATCPGLP FTTVPENYAA VPELPVYDAA LKALDLKAVV TDLQKLFVNS QDCWPADF-- ----GNYGPL FVRLAWHCSG SWRETDG--- RGGCAGGRQR FEPERSWADN TNLDKARALL WPVKEKYGDG LSWGDLFTLA GTTAIKTMGG PISQYCAGRI DSPDGTDSLD 
B1 (Mf1.05b) SymKatG2 c_32035    ---------- ---------- ---------- ---------- ---------- ---------- ---------- ---------- ---------- ---------- ---------- ---------- ---------- ---------- ---------- ---------- ---------- ---------- ---------- ---------- 
D (A.hyacinthus) SymKatG2 GAFP   ---------- -------MAR ALLLALMLRG SLASPCPGIA YSVPPQNYYV VPELPVYDKS LKELDLKAVV ADMQKLFLDS QECWPADW-- ----GHYGPF FVRLAWHCSG TWRITDG--- RGGCAGGRQR FEPERSWADN TNLDKARALL WPIKSKFGAG LSWGDLFTLA GTAAIKMMGG PITEYCAGRI DSPDGTESLD 

                                 ....|....| ....|....| ....|....| ....|....| ....|....| ....|....| ....|....| ....|....| ....|....| ....|....| ....|....| ....|....| ....|....| ....|....| ....|....| ....|....| ....|....| ....|....| ....|....| ....|....| 
                                    205        215        225        235        245        255        265        275        285        295        305        315        325        335        345        355        365        375        385        395                                           
A1 (Casskb8) SymKatG1 Assembly   LGVEGVTQCR GSKFCKSDAE CPNSFRWPEQ NDTDHARCNI EQPKHRLQAS HSVGLIYVYP EGPELKSTAD XYNSNFVHNR SPKLSALEVR DTFRDRMGWT DRETVALIGG GHTLGRTHGN CNLTGTKW-- ---AQAPYNN VGPYFEATPG SLRGPTDGTC GTGAEAGRGK NTVSSGFEGP WTRSPSRWNY DFFDALLSEE 
A1 (CCMP2467) SymKatG1 KJ73568   ---------- ---------- ---------- ---------- ---------- ---------- EGPELKSTAD RYNSNFVHNR SPKLSALEVR DTFRDRMGWT DRETVALIGG GHTLGRTHGN CNLTGTKW-- ---AQAPYNN VGPYFEATPG SLRGPTDGTC GTGAEAGRGK NTVSSGFEGP WTRSPSRWNY DFFDALLSEE 
A1 (CCMP2467) SymKatG1 Assembl   ---------- ---------- ---------- ---------- --PKHRLQAS HSVGLIYVYP EGPELKSTAD RYNSNFVHNR SPKLSALEVR DTFRDRMGWT DRETVALIGG GHTLGRTHGN CNLTGTKW-- ---AQAPYNN ---------- ---------- ---------- ---------- ---------- ---------- 
A1 (CCMP2467) SymKatG1 Assembl   ---------- ---------- ---------- ---------- ---------- ---------- ---------- ---------- ---------- ---------- ---------- ---------- ---------- ---------- ---------- ---------- ---------- ---------- ---------- ---------- 
B1 (Ap1) SymKatG1 KJ672511       LGVEGVRECR GNKFCKSNFE CPVAFRWPEQ DENDHARCNL TQPD-RLQAS HSVGLIYVYP EGPQLKASKK --DASLVHRR SPSLSALEVR DTFKNRMGWT DRETVALIGG GHTLGRTHGN CNLTGTKWAT ETGASVPYNE VGPFFEAQSG TLRGPTDGTC GMGSKAGLA- ---------- ---------- ---------- 
B1 (Mf1.05b) SymKatG1 Assembly   LGVEGVRECR GNKFCKSNFE CPVAFRWPEQ DENDHARCNL TQPD-RLQAS HSVGLIYVYP EGPQLKASKK --DASLVHRR SPSLSALEVR DTFKNRMGWT DRETVALIGG GHTLGRTHGN CNLTGTKWAT ETGASVPYNE VGPFFEAQSG TLRGPTDGTC GMGSKAGLAQ NTLSSGFEGP WARTPSKWNY DFFDAMLEED 
C1 (CCMP2466) SymKatG1 KF83556   LGVEGVKECR GNKFCKSNFE CPIAFRWPEQ DEDDHSQCNL TQPDHRLQAS HSVGLIYVYP EGPKLKSSAK GFAEKQVHNR SPGLSALEVR DTFKERMGWT DRETVALIGG GHTLGRTHGN CNLTGTKW-- ---ASHPYND VGPFFEAQAG SLRGPTDGTC GKGASAGLAE NTVSSGFEGP WARTPSQWNY DFFDAMLAED 
C3 (A.aspera) SymKatG1 Assembl   LGVEGVKECR GNKFCKSNFE CPIAFRWPEQ DEDDHSQCNL TQPDHRLQAS HSVGLIYVYP EGPKLKSSAK GFVEKQAHNR SPGLSALEVR DTFKERMGWT DRETVALIGG GHTLGRTHGN CNLTGTKW-- ---ASHPYND VGPFFEAQAG SLRGPTDGTC GKGASAGLAE NTVSSGFE-- ---------- ---------- 
D (A.hyacinthus) SymKatG1 GAFP   ---------- ---------- ---------- ---------- ---------- ---------- ---------- -YKPEQVHQR SPRLSALEVR DTFHRRMGWT DRETVALIGG GHTLGRTHGN CNLTGTKW-- --GKGTPYND VGPYFEASPG TLRGPTDGTC GHGAAAGRGA NTVSSGFEGP WTRTPSRWNY DFFHAMLAEE 
D (A.hyacinthus) SymKatG1 GAFP   ---------- ---------- ---------- ---------- ---------- ---------- ---------- ---------- ---------- ---------- ---------- ---------- ---------- ---------- ---------- ---------- ---------- ---------- ---------- ---------- 
E (CCMP421) SymKatG1 KJ672510    LGVEGVKECL GNKFCKSDFE CPVAFRWPEQ DEADHARCNL TQPHHRLQAS HSVGLIYVYP EGPELKSSAK GYSAKQVHNR SPRFSALEVR DTFKERMGWT DRETVALIGG GHTMGRTHGN CNLTGTKW-- ---ASHPYNE VGPFFEAQAG ALRGPTDGTC GTGASAGLAQ NTVSSGLEGP WTRTPSQWNY DFFDAMLTEE 
F1 (Mv) SymKatG1 KJ672509        LGVEGVKECR GNKFCKSDFE CPVAFRWPQQ DPSDHARCNL TQPD-RLQAS HSVGLIYVYP EGPELKSSAR GYDAKQVHNR SPQLSALEVR DTFKERMGWT DRETVALIGG GHTLGRTHGN CNLTGTKW-- ---ASHPYNE VGPYFEAQAG SLRGPTDGTC GQGASAGLAE NTLSSGFEGP WGRTPSQWNY DFFDAMLAEE 
A1 (Casskb8) SymKatG2 _c15386    LG-------- ---------- -------PSP EQERYAPCPV NGTCERPLGS TTVGLIYLNP EGPVAKQP-- --DGSWAPNP DPKASARDVR DAF-GRMGMN DTQTVALIGG GHAFGKSHGA C--------- ---TAGP--- -GP---APRE DVNNPWPGKC GT----GKGT DTFTSGMEGP WTTNPTKWDN EYFVMLLNRT 
A1 (CCMP2467) SymKatG2 Assembl   LG-------- ---------- -------PSP EQERYAPCPV NGTCERPLGS TTVGLIYLNP EGPVAKQP-- --DGSWAPNP DPKASARDVR DAF-GRMGMN DTQTVALIGG GHAFGKSHGA C--------- ---TAGP--- -GP---APRE DVNNPWPGKC GT----GKGT DTFTSGMEGP WTTNPTKWDN EYFVMLLNRT 
B1 (Mf1.05b) SymKatG2 c_32035    ---------- ---------- ---------- ---------- ---CTRPLGS TTVGLIYLNP EGPVTKRS-- --DGSYQVDP DPAKSARDVR DSF-GRMGMN DSQTVALIGG GHTFGKTHGA C--------- ---PEGP--- -GP---SPRE DINNPWPGKC GT----GKGP DAFTSGMEGP WTTKPAQWDN EFFVILLNRT 
D (A.hyacinthus) SymKatG2 GAFP   LG-------- ---------- -------PSE EQRKYAPCAI NGTCQRPLGS TTVGLIYLNP EGPVTKQP-- --DGHYDVDP DPAKSAKDIR DAF-GRMGMN DSQTVALIGG GHTFGKSHGA C--------- ---PEGP--- -GP---APNQ DVHNPWPGKC GT----GKGN DTFTSGMEGP WTTKPTEWDN EFFVDLLNRS 

                                 ....|....| ....|....| ....|....| ....|....| ....|....| ....|....| ....|....| ....|....| ....|....| ....|....| ...
                                    405        415        425        435        445        455        465        475        485        495                         
A1 (Casskb8) SymKatG1 Assembly   WVPAKSPYGA DQWHTRNETS KFARTMRLTA DVSLVADKIY RPIVEEYAAD HAQFDADFAD AWFKLVHRSE DHPHKDDLEK DAGVCTSFEF TTLLP*---- ---
A1 (CCMP2467) SymKatG1 KJ73568   WVPAKSPYGA DQWHTRNETS KFARTMRLTA DVSLVADKIY RPIVEEYAAD HAQFDADFAD AWFKLVHRSE DHPHKDDLEK DAGVCTSFEF TTLLP*---- ---
A1 (CCMP2467) SymKatG1 Assembl   ---------- ---------- ---------- ---------- ---------- ---------- ---------- ---------- ---------- ---------- ---
A1 (CCMP2467) SymKatG1 Assembl   ---------- ---------- ---------- ---------- ---------- ---------- ---------- ---------- ---------- ---------- ---
B1 (Ap1) SymKatG1 KJ672511       ---------- ---------- ---------- ---------- ---------- ---------- ---------- ---------- ---------- ---------- ---
B1 (Mf1.05b) SymKatG1 Assembly   WEPVKSPFGA DQWRTKNRQS VYASTMRLTA DLSLVNDETY AAIVKEYAAD HGQFDSDFAD AWYKLVHRSE DNPXENDLEQ KFNVCTHFEF IN*------- ---
C1 (CCMP2466) SymKatG1 KF83556   WEPVK----- ---------- ---------- ---------- ---------- ---------- ---------- ---------- ---------- ---------- ---
C3 (A.aspera) SymKatG1 Assembl   ---------- ---------- ---------- ---------- ---------- ---------- ---------- ---------- ---------- ---------- ---
D (A.hyacinthus) SymKatG1 GAFP   WEPAKSPFGN DQWRTKDRKS KYAKTMRLTA DLALVHDETY AAIVKEYASD YAKFDADFAD AWYKLMHRSQ AHPKEEDLRK EVGVCTNFEF VK*------- ---
D (A.hyacinthus) SymKatG1 GAFP   ---------- ---------- ---------- ---------- ---------- ---------- ---------- ---------- ---------- ---------- ---
E (CCMP421) SymKatG1 KJ672510    WEPVKSPFGA DQWRTKSRHS TYASTM---- ---------- ---------- ---------- ---------- ---------- ---------- ---------- ---
F1 (Mv) SymKatG1 KJ672509        WEAV------ ---------- ---------- ---------- ---------- ---------- ---------- ---------- ---------- ---------- ---
A1 (Casskb8) SymKatG2 _c15386    WEKFTGPGGH WQWRVKXAAA DEAKLMRLTS DMALMNDDNY LSI------- ---------- ---------- ---------- ---------- ---------- ---
A1 (CCMP2467) SymKatG2 Assembl   WEKFTGPGGH WQWRVKGAAF DEAKLMRLTS DMALMNDDNY LSIVQEF--- ---------- ---------- ---------- ---------- ---------- ---
B1 (Mf1.05b) SymKatG2 c_32035    WELIKGPGGH WQWQVQNAVE DEKKLMXLTS DVALLHDDSY KSIAHEFALN LPAFDRAFDE AWFKLTTSGG RWSQKKKCIS GNDFPLPKPV VPRMRLDDPI SV*
D (A.hyacinthus) SymKatG2 GAFP   WELIKGPGGH WQWQVKNAVE AEKKLMRLTS DMALIHDDIY QALVQEFALN MPAYERAFDE AWFKLTTNGG RWSQEKKCIK GEDFPVPQRS TPRMRYDDPI TV*
